# Supplementary material for: Family with sequence similarity 46 member a confers chemo-resistance to ovarian carcinoma via TGF-β/Smad2 signaling
Source: Bioengineered. 2022 Apr 23;13(4):10629–39. doi: 10.1080/21655979.2022.2064652 (PMC9161906; doi:10.1080/21655979.2022.2064652)
Supplement: Supplemental Material [file KBIE_A_2064652_SM2691.zip]

Archive with 7 entries (6 files):
- supplementary/
- supplementary/ethical.pdf
- supplementary/fcs.zip
- supplementary/supplementary figures.pdf
- supplementary/Supplementary information.docx
- supplementary/westen blot 1.pdf
- supplementary/western blot 2.pdf
